# Supplementary material for: Effectiveness of Music Therapy with Personalized Rhythmic Auditory Stimulation Plus Music-Contingent Gait Training in Patients with Parkinson’s Disease: A Systematic Review
Source: Neurol Int. 2026 Feb 3;18(2):26. doi: 10.3390/neurolint18020026 (PMC12943453; doi:10.3390/neurolint18020026)
Supplement: Supplementary file 1 [file neurolint-18-00026-s001.zip]

Archive with 1 entries (1 files):
- neurolint-4086902-supplementary.pdf
